# Supplementary material for: Hospital physicians perform five types of work duties in Japan: An observational study
Source: BMC Health Serv Res. 2014 Sep 6;14:375. doi: 10.1186/1472-6963-14-375 (PMC4262132; doi:10.1186/1472-6963-14-375)
Supplement: Supplementary file 1 — Additional file 1: Data Sheet. (XLSX 13 KB) [file 12913_2014_3635_MOESM1_ESM.xlsx]

## Sheet: Additional file 1
							DATA SHEET
	Date 201 . . .									Start time					: 〜
	Participant							Observer							（P / ）
time	place	companion		activity				time	place	companion		activity
0min								0min
30								30
1min								1min
30								30
2min								2min
30								30
3min								3min
31								31
4min								4min
30								30
5min								5min
30								30
6min								6min
30								30
7min								7min
30								30
8min								8min
30								30
9min								9min
30								30
	memo
